# Supplementary material for: Pinpointing the Onset of Water Harvesting in Reticular Frameworks from Structure
Source: ACS Cent Sci. 2025 Feb 17;11(5):665–71. doi: 10.1021/acscentsci.4c01878 (PMC12123544; doi:10.1021/acscentsci.4c01878)
Supplement: Supplementary file 2 [file oc4c01878_si_002.cif]

data_image0
_chemical_formula_structural       C18N6O4H12C18N6O4H12
_chemical_formula_sum              "C36 N12 O8 H24"
_cell_length_a       15.0209
_cell_length_b       6.48207
_cell_length_c       15.0085
_cell_angle_alpha    90.1085
_cell_angle_beta     120.005
_cell_angle_gamma    90.2384

_space_group_name_H-M_alt    "P 1"
_space_group_IT_number       1

loop_
  _space_group_symop_operation_xyz
  'x, y, z'

loop_
  _atom_site_type_symbol
  _atom_site_label
  _atom_site_symmetry_multiplicity
  _atom_site_fract_x
  _atom_site_fract_y
  _atom_site_fract_z
  _atom_site_occupancy
  C   C1        1.0  0.55008  0.27009  0.03880  1.0000
  C   C2        1.0  0.59788  0.27013  0.22112  1.0000
  C   C3        1.0  0.62632  0.27013  0.14550  1.0000
  C   C4        1.0  0.63482  0.27022  0.40026  1.0000
  C   C5        1.0  0.77714  0.27063  0.36178  1.0000
  C   C6        1.0  0.66769  0.27043  0.32592  1.0000
  C   C7        1.0  0.91101  0.27020  0.31085  1.0000
  C   C8        1.0  0.73263  0.27026  0.17726  1.0000
  C   C9        1.0  0.80707  0.27043  0.28307  1.0000
  C   C10       1.0  0.52061  0.27034  0.79756  1.0000
  C   C11       1.0  0.47631  0.26997  0.61601  1.0000
  C   C12       1.0  0.44336  0.26997  0.69147  1.0000
  C   C13       1.0  0.42110  0.26891  0.42972  1.0000
  C   C14       1.0  0.29215  0.26868  0.48137  1.0000
  C   C15       1.0  0.39532  0.26909  0.50792  1.0000
  C   C16       1.0  0.15424  0.26931  0.52473  1.0000
  C   C17       1.0  0.33799  0.26937  0.66042  1.0000
  C   C18       1.0  0.26111  0.26889  0.55440  1.0000
  N   N1        1.0  0.57575  0.27030  0.96787  1.0000
  N   N2        1.0  0.53754  0.26951  0.37150  1.0000
  N   N3        1.0  0.98584  0.27011  0.40728  1.0000
  N   N4        1.0  0.49516  0.27014  0.86885  1.0000
  N   N5        1.0  0.51663  0.26957  0.44945  1.0000
  N   N6        1.0  0.08485  0.26979  0.42817  1.0000
  O   O1        1.0  0.84425  0.27085  0.45616  1.0000
  O   O2        1.0  0.76365  0.27024  0.10869  1.0000
  O   O3        1.0  0.57015  0.27052  0.64113  1.0000
  O   O4        1.0  0.30706  0.26941  0.72954  1.0000
  H   H1        1.0  0.46893  0.26978  0.01708  1.0000
  H   H2        1.0  0.93398  0.27008  0.25295  1.0000
  H   H3        1.0  0.60081  0.27066  0.81695  1.0000
  H   H4        1.0  0.13426  0.26937  0.58539  1.0000
  H   H5        1.0  0.69480  0.27064  0.48133  1.0000
  H   H6        1.0  0.51658  0.26987  0.19689  1.0000
  H   H7        1.0  0.36225  0.26852  0.34894  1.0000
  H   H8        1.0  0.23295  0.26853  0.40077  1.0000
  H   H9        1.0  0.37166  0.26984  0.80025  1.0000
  H   H10       1.0  0.57098  0.27022  0.52834  1.0000
  H   H11       1.0  0.96092  0.27030  0.46116  1.0000
  H   H12       1.0  0.69936  0.27036  0.03764  1.0000
  C   C19       1.0  0.50924  0.76936  0.13053  1.0000
  C   C20       1.0  0.56293  0.76979  0.31423  1.0000
  C   C21       1.0  0.58801  0.76974  0.23627  1.0000
  C   C22       1.0  0.60671  0.77052  0.49566  1.0000
  C   C23       1.0  0.74424  0.77055  0.45047  1.0000
  C   C24       1.0  0.63572  0.77023  0.41802  1.0000
  C   C25       1.0  0.87403  0.77040  0.39433  1.0000
  C   C26       1.0  0.69369  0.77011  0.26457  1.0000
  C   C27       1.0  0.77070  0.77046  0.36918  1.0000
  C   C28       1.0  0.47902  0.76946  0.88912  1.0000
  C   C29       1.0  0.44215  0.77010  0.71035  1.0000
  C   C30       1.0  0.40492  0.76967  0.78248  1.0000
  C   C31       1.0  0.39326  0.76962  0.52606  1.0000
  C   C32       1.0  0.25971  0.76923  0.57073  1.0000
  C   C33       1.0  0.36396  0.76964  0.60124  1.0000
  C   C34       1.0  0.11719  0.76929  0.60850  1.0000
  C   C35       1.0  0.29900  0.76916  0.74782  1.0000
  C   C36       1.0  0.22465  0.76915  0.64071  1.0000
  N   N7        1.0  0.53257  0.76923  0.05799  1.0000
  N   N8        1.0  0.51027  0.77010  0.46947  1.0000
  N   N9        1.0  0.94922  0.77023  0.49036  1.0000
  N   N10       1.0  0.45178  0.76904  0.95919  1.0000
  N   N11       1.0  0.48974  0.77027  0.54785  1.0000
  N   N12       1.0  0.04839  0.76976  0.51142  1.0000
  O   O5        1.0  0.81308  0.77083  0.54417  1.0000
  O   O6        1.0  0.72150  0.77010  0.19326  1.0000
  O   O7        1.0  0.53667  0.77070  0.73943  1.0000
  O   O8        1.0  0.26508  0.76856  0.81441  1.0000
  H   H13       1.0  0.42874  0.76917  0.11125  1.0000
  H   H14       1.0  0.89551  0.77025  0.33525  1.0000
  H   H15       1.0  0.55999  0.76971  0.91093  1.0000
  H   H16       1.0  0.09562  0.76929  0.66801  1.0000
  H   H17       1.0  0.66827  0.77110  0.57602  1.0000
  H   H18       1.0  0.48238  0.76968  0.29271  1.0000
  H   H19       1.0  0.33615  0.76929  0.44474  1.0000
  H   H20       1.0  0.20298  0.76925  0.48929  1.0000
  H   H21       1.0  0.54386  0.77070  0.62638  1.0000
  H   H22       1.0  0.32772  0.76854  0.88607  1.0000
  H   H23       1.0  0.65536  0.76968  0.12342  1.0000
  H   H24       1.0  0.92332  0.77034  0.54407  1.0000
