# Supplementary material for: Pinpointing the Onset of Water Harvesting in Reticular Frameworks from Structure
Source: ACS Cent Sci. 2025 Feb 17;11(5):665–71. doi: 10.1021/acscentsci.4c01878 (PMC12123544; doi:10.1021/acscentsci.4c01878)
Supplement: Supplementary file 3 [file oc4c01878_si_003.cif]

data_image0
_chemical_formula_structural       C18N6O2H12C18N6O2H12
_chemical_formula_sum              "C36 N12 O4 H24"
_cell_length_a       15.0768
_cell_length_b       14.9847
_cell_length_c       6.51401
_cell_angle_alpha    101.351
_cell_angle_beta     69.7532
_cell_angle_gamma    120.537

_space_group_name_H-M_alt    "P 1"
_space_group_IT_number       1

loop_
  _space_group_symop_operation_xyz
  'x, y, z'

loop_
  _atom_site_type_symbol
  _atom_site_label
  _atom_site_symmetry_multiplicity
  _atom_site_fract_x
  _atom_site_fract_y
  _atom_site_fract_z
  _atom_site_occupancy
  C   C1        1.0  0.73547  0.61659  0.26200  1.0000
  C   C2        1.0  0.48934  0.58974  0.29521  1.0000
  C   C3        1.0  0.10555  0.69701  0.19612  1.0000
  C   C4        1.0  0.13051  0.48997  0.27181  1.0000
  C   C5        1.0  0.02551  0.97597  0.20767  1.0000
  C   C6        1.0  0.22738  0.21759  0.23385  1.0000
  C   C7        1.0  0.84546  0.68889  0.24352  1.0000
  C   C8        1.0  0.99335  0.86711  0.20423  1.0000
  C   C9        1.0  0.02972  0.72613  0.19885  1.0000
  C   C10       1.0  0.88492  0.79473  0.23209  1.0000
  C   C11       1.0  0.06543  0.83143  0.18308  1.0000
  C   C12       1.0  0.91684  0.64923  0.23084  1.0000
  C   C13       1.0  0.38702  0.51023  0.28317  1.0000
  C   C14       1.0  0.25486  0.32582  0.25338  1.0000
  C   C15       1.0  0.20825  0.46367  0.28238  1.0000
  C   C16       1.0  0.36293  0.40204  0.25779  1.0000
  C   C17       1.0  0.18147  0.35817  0.26836  1.0000
  C   C18       1.0  0.31101  0.53881  0.29118  1.0000
  N   N1        1.0  0.66481  0.64706  0.29265  1.0000
  N   N2        1.0  0.56598  0.56985  0.28518  1.0000
  N   N3        1.0  0.07955  0.60318  0.23802  1.0000
  N   N4        1.0  0.15722  0.58551  0.25163  1.0000
  N   N5        1.0  0.12130  0.04694  0.20972  1.0000
  N   N6        1.0  0.13309  0.14541  0.22279  1.0000
  O   O1        1.0  0.43507  0.37790  0.24054  1.0000
  O   O2        1.0  0.88476  0.55381  0.24693  1.0000
  H   H1        1.0  0.71267  0.53428  0.24369  1.0000
  H   H2        1.0  0.50771  0.67020  0.30846  1.0000
  H   H3        1.0  0.18973  0.75431  0.16632  1.0000
  H   H4        1.0  0.04997  0.42652  0.27385  1.0000
  H   H5        1.0  0.96420  0.99645  0.21652  1.0000
  H   H6        1.0  0.28803  0.19744  0.23027  1.0000
  H   H7        1.0  0.14992  0.88684  0.16076  1.0000
  H   H8        1.0  0.33393  0.62040  0.30103  1.0000
  H   H9        1.0  0.10003  0.30091  0.26749  1.0000
  H   H10       1.0  0.54419  0.49089  0.26329  1.0000
  H   H11       1.0  0.82980  0.82287  0.24311  1.0000
  H   H12       1.0  0.99966  0.54779  0.25450  1.0000
  C   C19       1.0  0.59686  0.48452  0.75057  1.0000
  C   C20       1.0  0.35274  0.45666  0.76840  1.0000
  C   C21       1.0  0.95941  0.56006  0.73350  1.0000
  C   C22       1.0  0.98566  0.35336  0.79992  1.0000
  C   C23       1.0  0.88498  0.84241  0.75670  1.0000
  C   C24       1.0  0.08709  0.08521  0.75410  1.0000
  C   C25       1.0  0.70485  0.55668  0.74949  1.0000
  C   C26       1.0  0.85145  0.73382  0.74821  1.0000
  C   C27       1.0  0.88595  0.59065  0.73023  1.0000
  C   C28       1.0  0.74384  0.66315  0.76236  1.0000
  C   C29       1.0  0.92199  0.69624  0.72933  1.0000
  C   C30       1.0  0.77502  0.51378  0.73204  1.0000
  C   C31       1.0  0.24897  0.37633  0.76845  1.0000
  C   C32       1.0  0.11345  0.19236  0.77139  1.0000
  C   C33       1.0  0.06552  0.32788  0.79839  1.0000
  C   C34       1.0  0.22368  0.26839  0.75643  1.0000
  C   C35       1.0  0.03777  0.22286  0.79615  1.0000
  C   C36       1.0  0.17116  0.40365  0.78642  1.0000
  N   N7        1.0  0.52871  0.51535  0.76028  1.0000
  N   N8        1.0  0.43021  0.43706  0.75304  1.0000
  N   N9        1.0  0.93459  0.46547  0.76416  1.0000
  N   N10       1.0  0.01398  0.44852  0.77044  1.0000
  N   N11       1.0  0.98385  0.91405  0.72948  1.0000
  N   N12       1.0  0.99315  0.01162  0.74662  1.0000
  O   O3        1.0  0.29568  0.24362  0.73543  1.0000
  O   O4        1.0  0.74413  0.41869  0.72059  1.0000
  H   H13       1.0  0.57294  0.40213  0.73849  1.0000
  H   H14       1.0  0.37082  0.53738  0.78642  1.0000
  H   H15       1.0  0.04311  0.61785  0.71531  1.0000
  H   H16       1.0  0.90289  0.29177  0.82028  1.0000
  H   H17       1.0  0.82180  0.86384  0.79103  1.0000
  H   H18       1.0  0.14969  0.06733  0.74591  1.0000
  H   H19       1.0  0.00504  0.75074  0.72503  1.0000
  H   H20       1.0  0.19504  0.48530  0.79114  1.0000
  H   H21       1.0  0.95485  0.16454  0.81182  1.0000
  H   H22       1.0  0.40891  0.35813  0.73781  1.0000
  H   H23       1.0  0.68951  0.69344  0.78130  1.0000
  H   H24       1.0  0.85414  0.40879  0.80861  1.0000
