# Supplementary material for: Pinpointing the Onset of Water Harvesting in Reticular Frameworks from Structure
Source: ACS Cent Sci. 2025 Feb 17;11(5):665–71. doi: 10.1021/acscentsci.4c01878 (PMC12123544; doi:10.1021/acscentsci.4c01878)
Supplement: Supplementary file 4 [file oc4c01878_si_004.cif]

data_image0
_chemical_formula_structural       C33N9O4H21C33N9O4H21
_chemical_formula_sum              "C66 N18 O8 H42"
_cell_length_a       22.2318
_cell_length_b       6.41909
_cell_length_c       22.0132
_cell_angle_alpha    90.011
_cell_angle_beta     119.046
_cell_angle_gamma    87.0598

_space_group_name_H-M_alt    "P 1"
_space_group_IT_number       1

loop_
  _space_group_symop_operation_xyz
  'x, y, z'

loop_
  _atom_site_type_symbol
  _atom_site_label
  _atom_site_symmetry_multiplicity
  _atom_site_fract_x
  _atom_site_fract_y
  _atom_site_fract_z
  _atom_site_occupancy
  C   C1        1.0  0.67263  0.25087  0.32870  1.0000
  C   C2        1.0  0.71336  0.26106  0.39965  1.0000
  C   C3        1.0  0.68362  0.25771  0.44469  1.0000
  C   C4        1.0  0.59152  0.24596  0.46609  1.0000
  C   C5        1.0  0.51988  0.27181  0.43881  1.0000
  C   C6        1.0  0.78741  0.26954  0.42902  1.0000
  C   C7        1.0  0.81515  0.25925  0.38108  1.0000
  C   C8        1.0  0.88554  0.25667  0.40515  1.0000
  C   C9        1.0  0.00398  0.26030  0.49515  1.0000
  C   C10       1.0  0.04963  0.24998  0.56665  1.0000
  C   C11       1.0  0.03125  0.26531  0.44965  1.0000
  C   C12       1.0  0.77136  0.25186  0.30650  1.0000
  C   C13       1.0  0.69801  0.24974  0.28146  1.0000
  C   C14       1.0  0.65065  0.24681  0.21079  1.0000
  C   C15       1.0  0.62361  0.25359  0.09021  1.0000
  C   C16       1.0  0.65050  0.25475  0.04466  1.0000
  C   C17       1.0  0.47713  0.20922  0.71219  1.0000
  C   C18       1.0  0.42808  0.21301  0.63854  1.0000
  C   C19       1.0  0.44942  0.21622  0.58869  1.0000
  C   C20       1.0  0.53682  0.22372  0.55351  1.0000
  C   C21       1.0  0.60728  0.19498  0.57652  1.0000
  C   C22       1.0  0.49197  0.26078  0.48253  1.0000
  C   C23       1.0  0.35479  0.21895  0.61282  1.0000
  C   C24       1.0  0.33133  0.23022  0.66391  1.0000
  C   C25       1.0  0.26110  0.23953  0.64358  1.0000
  C   C26       1.0  0.14295  0.24518  0.54959  1.0000
  C   C27       1.0  0.10177  0.25669  0.47727  1.0000
  C   C28       1.0  0.38001  0.23125  0.73536  1.0000
  C   C29       1.0  0.45031  0.21871  0.76071  1.0000
  C   C30       1.0  0.49895  0.21103  0.83414  1.0000
  C   C31       1.0  0.53418  0.26249  0.95062  1.0000
  C   C32       1.0  0.51281  0.26600  0.00113  1.0000
  C   C33       1.0  0.60529  0.26094  0.97404  1.0000
  N   N1        1.0  0.61745  0.26230  0.42031  1.0000
  N   N2        1.0  0.63373  0.20373  0.53414  1.0000
  N   N3        1.0  0.93316  0.26569  0.47141  1.0000
  N   N4        1.0  0.66881  0.24810  0.16175  1.0000
  N   N5        1.0  0.55623  0.26157  0.06921  1.0000
  N   N6        1.0  0.51449  0.21308  0.60287  1.0000
  N   N7        1.0  0.21393  0.23724  0.57679  1.0000
  N   N8        1.0  0.11777  0.24227  0.59347  1.0000
  N   N9        1.0  0.48294  0.27001  0.88097  1.0000
  O   O1        1.0  0.82747  0.28464  0.49349  1.0000
  O   O2        1.0  0.79471  0.24712  0.26411  1.0000
  O   O3        1.0  0.31214  0.21451  0.54804  1.0000
  O   O4        1.0  0.54122  0.20204  0.73237  1.0000
  H   H1        1.0  0.48708  0.30142  0.38352  1.0000
  H   H2        1.0  0.71925  0.24862  0.50031  1.0000
  H   H3        1.0  0.03038  0.24840  0.60360  1.0000
  H   H4        1.0  0.90341  0.24485  0.36743  1.0000
  H   H5        1.0  0.99846  0.27859  0.39372  1.0000
  H   H6        1.0  0.91300  0.27401  0.50491  1.0000
  H   H7        1.0  0.70576  0.25365  0.06468  1.0000
  H   H8        1.0  0.59611  0.24418  0.19405  1.0000
  H   H9        1.0  0.72141  0.24698  0.18140  1.0000
  H   H10       1.0  0.64351  0.16079  0.63118  1.0000
  H   H11       1.0  0.43665  0.28486  0.46144  1.0000
  H   H12       1.0  0.12511  0.26203  0.44403  1.0000
  H   H13       1.0  0.24338  0.25473  0.68175  1.0000
  H   H14       1.0  0.23560  0.22877  0.54433  1.0000
  H   H15       1.0  0.45824  0.27360  0.98523  1.0000
  H   H16       1.0  0.55079  0.14848  0.84805  1.0000
  H   H17       1.0  0.62491  0.26899  0.93762  1.0000
  H   H18       1.0  0.54898  0.20349  0.65539  1.0000
  H   H19       1.0  0.61743  0.24214  0.30741  1.0000
  H   H20       1.0  0.41040  0.22430  0.53435  1.0000
  H   H21       1.0  0.36048  0.23545  0.77207  1.0000
  C   C34       1.0  0.59313  0.75972  0.30137  1.0000
  C   C35       1.0  0.63215  0.76190  0.37261  1.0000
  C   C36       1.0  0.60328  0.75933  0.41806  1.0000
  C   C37       1.0  0.51339  0.76179  0.44314  1.0000
  C   C38       1.0  0.44148  0.78423  0.41551  1.0000
  C   C39       1.0  0.70704  0.76061  0.40506  1.0000
  C   C40       1.0  0.73788  0.75837  0.35985  1.0000
  C   C41       1.0  0.80864  0.75988  0.38744  1.0000
  C   C42       1.0  0.92633  0.76224  0.47804  1.0000
  C   C43       1.0  0.97171  0.75217  0.54971  1.0000
  C   C44       1.0  0.95395  0.76850  0.43281  1.0000
  C   C45       1.0  0.69635  0.75502  0.28475  1.0000
  C   C46       1.0  0.62184  0.75756  0.25662  1.0000
  C   C47       1.0  0.57615  0.75769  0.18538  1.0000
  C   C48       1.0  0.55115  0.76261  0.06588  1.0000
  C   C49       1.0  0.57839  0.76271  0.02068  1.0000
  C   C50       1.0  0.39975  0.71992  0.68743  1.0000
  C   C51       1.0  0.34918  0.72312  0.61436  1.0000
  C   C52       1.0  0.36967  0.72576  0.56361  1.0000
  C   C53       1.0  0.45817  0.73800  0.53007  1.0000
  C   C54       1.0  0.52899  0.71976  0.55363  1.0000
  C   C55       1.0  0.41350  0.77276  0.45891  1.0000
  C   C56       1.0  0.27648  0.73236  0.59106  1.0000
  C   C57       1.0  0.25529  0.73657  0.64411  1.0000
  C   C58       1.0  0.18573  0.74184  0.62625  1.0000
  C   C59       1.0  0.06597  0.75045  0.53332  1.0000
  C   C60       1.0  0.02454  0.76292  0.46109  1.0000
  C   C61       1.0  0.30559  0.73608  0.71507  1.0000
  C   C62       1.0  0.37509  0.72967  0.73754  1.0000
  C   C63       1.0  0.42604  0.72879  0.81014  1.0000
  C   C64       1.0  0.46217  0.77541  0.92693  1.0000
  C   C65       1.0  0.44074  0.77745  0.97724  1.0000
  C   C66       1.0  0.53322  0.76974  0.95008  1.0000
  N   N10       1.0  0.53742  0.77317  0.39588  1.0000
  N   N11       1.0  0.55629  0.73052  0.51186  1.0000
  N   N12       1.0  0.85550  0.76302  0.45454  1.0000
  N   N13       1.0  0.59624  0.75635  0.13764  1.0000
  N   N14       1.0  0.48402  0.77060  0.04523  1.0000
  N   N15       1.0  0.43484  0.72308  0.57840  1.0000
  N   N16       1.0  0.13684  0.74370  0.56012  1.0000
  N   N17       1.0  0.04018  0.74492  0.57669  1.0000
  N   N18       1.0  0.41058  0.78182  0.85752  1.0000
  O   O5        1.0  0.74397  0.76184  0.46966  1.0000
  O   O6        1.0  0.72212  0.75021  0.24442  1.0000
  O   O7        1.0  0.23154  0.73712  0.52652  1.0000
  O   O8        1.0  0.46371  0.71221  0.70668  1.0000
  H   H22       1.0  0.40938  0.81318  0.36010  1.0000
  H   H23       1.0  0.64070  0.74502  0.47331  1.0000
  H   H24       1.0  0.95103  0.75101  0.58545  1.0000
  H   H25       1.0  0.82799  0.75751  0.35074  1.0000
  H   H26       1.0  0.92191  0.77669  0.37657  1.0000
  H   H27       1.0  0.83822  0.76420  0.49061  1.0000
  H   H28       1.0  0.63367  0.75934  0.04060  1.0000
  H   H29       1.0  0.52089  0.76332  0.16655  1.0000
  H   H30       1.0  0.64871  0.75339  0.15754  1.0000
  H   H31       1.0  0.56495  0.69434  0.60891  1.0000
  H   H32       1.0  0.35819  0.79034  0.43784  1.0000
  H   H33       1.0  0.04789  0.76731  0.42787  1.0000
  H   H34       1.0  0.17040  0.74461  0.66613  1.0000
  H   H35       1.0  0.15759  0.74228  0.52673  1.0000
  H   H36       1.0  0.38602  0.78158  0.96049  1.0000
  H   H37       1.0  0.47851  0.68003  0.82243  1.0000
  H   H38       1.0  0.55321  0.77259  0.91376  1.0000
  H   H39       1.0  0.46855  0.71513  0.63156  1.0000
  H   H40       1.0  0.53752  0.75558  0.27769  1.0000
  H   H41       1.0  0.33077  0.73203  0.50935  1.0000
  H   H42       1.0  0.28792  0.73689  0.75316  1.0000
