# Supplementary material for: Pinpointing the Onset of Water Harvesting in Reticular Frameworks from Structure
Source: ACS Cent Sci. 2025 Feb 17;11(5):665–71. doi: 10.1021/acscentsci.4c01878 (PMC12123544; doi:10.1021/acscentsci.4c01878)
Supplement: Supplementary file 5 [file oc4c01878_si_005.xlsx]

## Sheet: Sheet1
R	8.31447	J/mol.K	T	298	K
Authors	MOF	RH step @ 25 %	N adsorption site	Average Qst	Std dev	Boltzmann weight	Mass of unit cell	BET vol	BET SA	BET vol puc	BET SA puc	Hyrdophilicty index Vol	Hyrdophilicty index SA	1/Hyrdophilicty index Vol	Reference
		%	-	kJ/mol	kJ/mol	-		cm3/g	m2/g	cm3	m2	-	-
Hanikel et al.	MOF-303	11.8	12	-52.8		1.79807e+09	1584.55	0.498	1355	789.105	2.14706e+06	27.3434	10.0494	0.0365719		Al	26.9815
Hanikel et al.	MOF-333	22.3	8	-50.4		6.82547e+08	1584.55	0.502	1321	795.443	2.09319e+06	6.86457	2.60864	0.145676		O	15.999
Hanikel et al.	MOFLA2-1 pyrazole / LAMOF-1	26	12	-51		8.69562e+08	1792.85	0.67	1892	1201.21	3.39207e+06	8.68687	3.07622	0.115116		N	14.0067
Zheng et al.	LAMOF-2	36	16	-47.9		2.48846e+08	3842.7	0.611	1691	2347.89	6.49801e+06	1.6958	0.612733	0.589693		C	12.011
Zheng et al.	LAMOF-3	45	8	-46.5		1.41429e+08	1921.35	0.506	1423	972.203	2.73408e+06	1.16378	0.413826	0.859267		H	1.00784
Zheng et al.	LAMOF-4	40	16	-48.7		3.43681e+08	3585.64	0.647	1847	2319.91	6.62268e+06	2.37031	0.830313	0.421887		S	32.065
Zheng et al.	LAMOF-5	13	32	-53.6		2.4833e+09	3585.64	0.539	1387	1932.66	4.97329e+06	41.1172	15.9785	0.0243207		Zr	91.224
Alawadhi et al.	MOF-LA2-1 (furan)	14	32	-53		1.94922e+09	3585.64	0.433	1209	1552.58	4.33504e+06	40.1751	14.3886	0.0248911
Alawadhi et al.	MOF-LA2-2 (furan)	30	16	-50		5.80792e+08	4002.25	0.597	1550	2389.34	6.20348e+06	3.88922	1.49798	0.257121
Lenzen et al.	CAU23	29	16	-48.2		2.80877e+08	3426.1	0.48	1250	1644.53	4.28262e+06	2.73272	1.04936	0.365936
Cadiau et al.	MIL160	8	32	-52		1.30191e+09	3169.1	0.398	1070	1261.3	3.39093e+06	33.0303	12.286	0.0302752
Yaghi et al.	MOF-801	9	16	-60		3.28719e+10	5438.68	0.45	990	2447.41	5.38429e+06	214.901	97.6823	0.00465331	Demonstration not included in the fitting			C96 H48 O128 Zr24
		%	-	-					cm3/g	m2/g	cm3	m2
Lotsch	AB-COF	24.7	6	-49.25		4.29101e+08	624.665	0.786713	1961.93	491.432	1.22555e+06	5.239	2.10078	0.190876				C36H24N12
This work	HCOF-2	32	6	-47		1.73053e+08	752.657	0.421028	1148.07	316.889	864104	3.2766	1.20161	0.305195		O	15.999	C36H24N12O8
This work	HCOF-3	23	6	-48		2.59095e+08	688.661	0.429967	1212.1	296.102	834722	5.25013	1.86238	0.190471		N	14.0067	C36H24N12O4
This work	COF-309	20.4	18	-48.1		2.69766e+08	1215.17	0.873903	1768.22	1061.94	2.14869e+06	4.57257	2.25989	0.218695		H	1.00784	C66H42N18O8
Feng	NTU-BDA-DHTA	25.5	6	-47.5		2.11748e+08	604.62	0.759334	1610.23	459.109	973576	2.76729	1.30497	0.361364		C	12.011	C36H24N6O4
Yaghi	COF-432	34	16	-48		2.59095e+08	6439.6	0.38	1000	2447.05	6.4396e+06	1.69409	0.643755	0.590286				C456H288N48
Yaghi	Py-COF-2D	56	8	-45		7.72002e+07	2438.83	0.9	1980	2194.94	4.82888e+06	0.281375	0.127898	3.55398				C176H100N16
Gu	COF-ok	30.4	8	-49.5		4.74657e+08	1854.05	0.67	1958.7	1242.21	3.63153e+06	3.05685	1.04564	0.327134				C128H76N8O8
													RH onset of MOF-801	cal	5.49346
														exp	9
